# Supplementary material for: Stimulating Neoblast-Like Cell Proliferation in Juvenile Fasciola hepatica Supports Growth and Progression towards the Adult Phenotype In Vitro
Source: PLoS Negl Trop Dis. 2016 Sep 13;10(9):e0004994. doi: 10.1371/journal.pntd.0004994 (PMC5021332; doi:10.1371/journal.pntd.0004994)
Supplement: S1 Table — Fluke were maintained in various base maintenance media and with supplementation with Foetal Bovine Serum (FBS). A—ANOVAs and Kruskal-Wallis tests with associated post hoc tests, revealing different survival rates of juveniles in different base media and at various FBS percentages; B—Kruskal-Wallis tests with associated post hoc tests and Mann Whitney U test revealing different growth rates of juveniles in different base media and at various FBS percentages. (XLSX) [file pntd.0004994.s001.xlsx]

## Sheet: Table 1A. Survival in FBS
Day 8 Survival ANOVA/Tukey's Posthoc Test			Day 13 Survival ANOVA/Tukey's Posthoc Test			Day 22 Survival Kruskal Wallis/Dunn's Posthoc Test			Day 27 Survival Kruskal-Wallis/Dunn's Posthoc Test
ANOVA summary			ANOVA summary			Kruskal-Wallis test			Kruskal-Wallis test
P value	< 0.0001		P value	< 0.0001		P value	< 0.0001		P value	< 0.0001
F	99		F	156.6		Kruskal-Wallis statistic	33.34		Kruskal-Wallis statistic	35.77
R square	0.9659		R square	0.9781		Number of treatments	9		Number of treatments	9
Degrees of Freedom	8, 28		Degrees of Freedom	8, 28		Number of values	37		Number of values	37
Posthoc Test			Posthoc Test			Posthoc Test			Posthoc Test
Tukey's multiple comparisons test	Significant?	Summary	Tukey's multiple comparisons test	Significant?	Summary	Dunn's multiple comparisons test	Significant?	Summary	Dunn's multiple comparisons test	Significant?	Summary
RPMI vs. 5% FBS in RPMI	No	ns	RPMI vs. 5% FBS in RPMI	No	ns	RPMI vs. 5% FBS in RPMI	No	ns	RPMI vs. 5% FBS in RPMI	Yes	***
RPMI vs. 10% FBS in RPMI	No	ns	RPMI vs. 10% FBS in RPMI	No	ns	RPMI vs. 10% FBS in RPMI	No	ns	RPMI vs. 10% FBS in RPMI	Yes	***
RPMI vs. 20% FBS in RPMI	No	ns	RPMI vs. 20% FBS in RPMI	No	ns	RPMI vs. 20% FBS in RPMI	No	ns	RPMI vs. 20% FBS in RPMI	Yes	***
RPMI vs. 50% FBS in RPMI	No	ns	RPMI vs. 50% FBS in RPMI	No	ns	RPMI vs. 50% FBS in RPMI	Yes	*	RPMI vs. 50% FBS in RPMI	Yes	**
RPMI vs. NCTC	No	ns	RPMI vs. NCTC	Yes	****	RPMI vs. NCTC	Yes	**	RPMI vs. NCTC	Yes	***
RPMI vs. Fasciola Saline	No	ns	RPMI vs. Fasciola Saline	Yes	****	RPMI vs. Fasciola Saline	Yes	*	RPMI vs. Fasciola Saline	Yes	**
RPMI vs. PBS	Yes	****	RPMI vs. PBS	Yes	****	RPMI vs. PBS	Yes	*	RPMI vs. PBS	Yes	**
RPMI vs. 100% FBS	No	ns	RPMI vs. 100% FBS	No	ns	RPMI vs. 100% FBS	Yes	*	RPMI vs. 100% FBS	Yes	**
5% FBS in RPMI vs. 10% FBS in RPMI	No	ns	5% FBS in RPMI vs. 10% FBS in RPMI	No	ns	5% FBS in RPMI vs. 10% FBS in RPMI	No	ns	5% FBS in RPMI vs. 10% FBS in RPMI	No	ns
5% FBS in RPMI vs. 20% FBS in RPMI	No	ns	5% FBS in RPMI vs. 20% FBS in RPMI	No	ns	5% FBS in RPMI vs. 20% FBS in RPMI	No	ns	5% FBS in RPMI vs. 20% FBS in RPMI	No	ns
5% FBS in RPMI vs. 50% FBS in RPMI	No	ns	5% FBS in RPMI vs. 50% FBS in RPMI	No	ns	5% FBS in RPMI vs. 50% FBS in RPMI	No	ns	5% FBS in RPMI vs. 50% FBS in RPMI	No	ns
5% FBS in RPMI vs. NCTC	No	ns	5% FBS in RPMI vs. NCTC	Yes	****	5% FBS in RPMI vs. NCTC	No	ns	5% FBS in RPMI vs. NCTC	No	ns
5% FBS in RPMI vs. Fasciola Saline	No	ns	5% FBS in RPMI vs. Fasciola Saline	Yes	****	5% FBS in RPMI vs. Fasciola Saline	No	ns	5% FBS in RPMI vs. Fasciola Saline	No	ns
5% FBS in RPMI vs. PBS	Yes	****	5% FBS in RPMI vs. PBS	Yes	****	5% FBS in RPMI vs. PBS	No	ns	5% FBS in RPMI vs. PBS	No	ns
5% FBS in RPMI vs. 100% FBS	No	ns	5% FBS in RPMI vs. 100% FBS	No	ns	5% FBS in RPMI vs. 100% FBS	No	ns	5% FBS in RPMI vs. 100% FBS	No	ns
10% FBS in RPMI vs. 20% FBS in RPMI	No	ns	10% FBS in RPMI vs. 20% FBS in RPMI	No	ns	10% FBS in RPMI vs. 20% FBS in RPMI	No	ns	10% FBS in RPMI vs. 20% FBS in RPMI	No	ns
10% FBS in RPMI vs. 50% FBS in RPMI	No	ns	10% FBS in RPMI vs. 50% FBS in RPMI	Yes	*	10% FBS in RPMI vs. 50% FBS in RPMI	No	ns	10% FBS in RPMI vs. 50% FBS in RPMI	No	ns
10% FBS in RPMI vs. NCTC	Yes	*	10% FBS in RPMI vs. NCTC	Yes	****	10% FBS in RPMI vs. NCTC	No	ns	10% FBS in RPMI vs. NCTC	No	ns
10% FBS in RPMI vs. Fasciola Saline	No	ns	10% FBS in RPMI vs. Fasciola Saline	Yes	****	10% FBS in RPMI vs. Fasciola Saline	No	ns	10% FBS in RPMI vs. Fasciola Saline	No	ns
10% FBS in RPMI vs. PBS	Yes	****	10% FBS in RPMI vs. PBS	Yes	****	10% FBS in RPMI vs. PBS	No	ns	10% FBS in RPMI vs. PBS	No	ns
10% FBS in RPMI vs. 100% FBS	No	ns	10% FBS in RPMI vs. 100% FBS	No	ns	10% FBS in RPMI vs. 100% FBS	No	ns	10% FBS in RPMI vs. 100% FBS	No	ns
20% FBS in RPMI vs. 50% FBS in RPMI	No	ns	20% FBS in RPMI vs. 50% FBS in RPMI	No	ns	20% FBS in RPMI vs. 50% FBS in RPMI	No	ns	20% FBS in RPMI vs. 50% FBS in RPMI	No	ns
20% FBS in RPMI vs. NCTC	No	ns	20% FBS in RPMI vs. NCTC	Yes	****	20% FBS in RPMI vs. NCTC	No	ns	20% FBS in RPMI vs. NCTC	No	ns
20% FBS in RPMI vs. Fasciola Saline	No	ns	20% FBS in RPMI vs. Fasciola Saline	Yes	****	20% FBS in RPMI vs. Fasciola Saline	No	ns	20% FBS in RPMI vs. Fasciola Saline	No	ns
20% FBS in RPMI vs. PBS	Yes	****	20% FBS in RPMI vs. PBS	Yes	****	20% FBS in RPMI vs. PBS	No	ns	20% FBS in RPMI vs. PBS	No	ns
20% FBS in RPMI vs. 100% FBS	No	ns	20% FBS in RPMI vs. 100% FBS	No	ns	20% FBS in RPMI vs. 100% FBS	No	ns	20% FBS in RPMI vs. 100% FBS	No	ns
50% FBS in RPMI vs. NCTC	Yes	*	50% FBS in RPMI vs. NCTC	Yes	****	50% FBS in RPMI vs. NCTC	No	ns	50% FBS in RPMI vs. NCTC	No	ns
50% FBS in RPMI vs. Fasciola Saline	No	ns	50% FBS in RPMI vs. Fasciola Saline	Yes	****	50% FBS in RPMI vs. Fasciola Saline	No	ns	50% FBS in RPMI vs. Fasciola Saline	No	ns
50% FBS in RPMI vs. PBS	Yes	****	50% FBS in RPMI vs. PBS	Yes	****	50% FBS in RPMI vs. PBS	No	ns	50% FBS in RPMI vs. PBS	No	ns
50% FBS in RPMI vs. 100% FBS	No	ns	50% FBS in RPMI vs. 100% FBS	No	ns	50% FBS in RPMI vs. 100% FBS	No	ns	50% FBS in RPMI vs. 100% FBS	No	ns
NCTC vs. Fasciola Saline	Yes	*	NCTC vs. Fasciola Saline	No	ns	NCTC vs. Fasciola Saline	No	ns	NCTC vs. Fasciola Saline	No	ns
NCTC vs. PBS	Yes	****	NCTC vs. PBS	No	ns	NCTC vs. PBS	No	ns	NCTC vs. PBS	No	ns
NCTC vs. 100% FBS	Yes	*	NCTC vs. 100% FBS	Yes	****	NCTC vs. 100% FBS	No	ns	NCTC vs. 100% FBS	No	ns
Fasciola Saline vs. PBS	Yes	****	Fasciola Saline vs. PBS	No	ns	Fasciola Saline vs. PBS	No	ns	Fasciola Saline vs. PBS	No	ns
Fasciola Saline vs. 100% FBS	No	ns	Fasciola Saline vs. 100% FBS	Yes	****	Fasciola Saline vs. 100% FBS	No	ns	Fasciola Saline vs. 100% FBS	No	ns
PBS vs. 100% FBS	Yes	****	PBS vs. 100% FBS	Yes	****	PBS vs. 100% FBS	No	ns	PBS vs. 100% FBS	No	ns

## Sheet: Table 1B. Growth in FBS
Day 4 Growth Kruskal-Wallis/Dunn's Posthoc Test			Day 13 Growth Kruskal-Wallis/Dunn's Posthoc Test			Day 25 Growth Kruskal-Wallis/Dunn's Posthoc Test
Kruskal-Wallis test			Kruskal-Wallis test			Kruskal-Wallis test
P value	< 0.0001		P value	< 0.0001		P value	< 0.0001
Kruskal-Wallis statistic	122.1		Kruskal-Wallis statistic	141.3		Kruskal-Wallis statistic	26.24
Number of treatments	9		Number of treatments	6		Number of treatments	3
Number of values	287		Number of values	192		Number of values	39
Posthoc Test			Posthoc Test			Posthoc Test
Dunn's multiple comparisons test	Significant?	Summary	Dunn's multiple comparisons test	Significant?	Summary	Dunn's multiple comparisons test	Significant?	Summary
RPMI vs. 5% FBS in RPMI	No	ns	RPMI vs. 5% FBS in RPMI	Yes	*	RPMI vs. 5% FBS in RPMI	Yes	***
RPMI vs. 10% FBS in RPMI	No	ns	RPMI vs. 10% FBS in RPMI	Yes	****	RPMI vs. 10% FBS in RPMI	Yes	***
RPMI vs. 20% FBS in RPMI	No	ns	RPMI vs. 20% FBS in RPMI	Yes	****	5% FBS in RPMI vs. 10% FBS in RPMI	No	ns
RPMI vs. 50% FBS in RPMI	Yes	****	RPMI vs. 50% FBS in RPMI	Yes	****
RPMI vs. NCTC	No	ns	RPMI vs. 100% FBS	Yes	****
RPMI vs. Fasciola Saline	Yes	****	5% FBS in RPMI vs. 10% FBS in RPMI	Yes	*
RPMI vs. PBS	No	ns	5% FBS in RPMI vs. 20% FBS in RPMI	Yes	****
RPMI vs. 100% FBS	Yes	****	5% FBS in RPMI vs. 50% FBS in RPMI	Yes	****
5% FBS in RPMI vs. 10% FBS in RPMI	No	ns	5% FBS in RPMI vs. 100% FBS	Yes	****
5% FBS in RPMI vs. 20% FBS in RPMI	No	ns	10% FBS in RPMI vs. 20% FBS in RPMI	Yes	*
5% FBS in RPMI vs. 50% FBS in RPMI	Yes	****	10% FBS in RPMI vs. 50% FBS in RPMI	No	ns
5% FBS in RPMI vs. NCTC	No	ns	10% FBS in RPMI vs. 100% FBS	Yes	***
5% FBS in RPMI vs. Fasciola Saline	Yes	****	20% FBS in RPMI vs. 50% FBS in RPMI	No	ns
5% FBS in RPMI vs. PBS	Yes	*	20% FBS in RPMI vs. 100% FBS	No	ns
5% FBS in RPMI vs. 100% FBS	Yes	****	50% FBS in RPMI vs. 100% FBS	No	ns
10% FBS in RPMI vs. 20% FBS in RPMI	No	ns
10% FBS in RPMI vs. 50% FBS in RPMI	Yes	****
10% FBS in RPMI vs. NCTC	No	ns
10% FBS in RPMI vs. Fasciola Saline	Yes	****
10% FBS in RPMI vs. PBS	Yes	**
10% FBS in RPMI vs. 100% FBS	Yes	****
20% FBS in RPMI vs. 50% FBS in RPMI	Yes	****
20% FBS in RPMI vs. NCTC	No	ns
20% FBS in RPMI vs. Fasciola Saline	Yes	****
20% FBS in RPMI vs. PBS	No	ns
20% FBS in RPMI vs. 100% FBS	Yes	****
50% FBS in RPMI vs. NCTC	Yes	****
50% FBS in RPMI vs. Fasciola Saline	No	ns
50% FBS in RPMI vs. PBS	No	ns
50% FBS in RPMI vs. 100% FBS	No	ns
NCTC vs. Fasciola Saline	Yes	****
NCTC vs. PBS	No	ns
NCTC vs. 100% FBS	Yes	****
Fasciola Saline vs. PBS	No	ns
Fasciola Saline vs. 100% FBS	No	ns
PBS vs. 100% FBS	No	ns
NCTC vs. NCTC 20% FBS	No	ns
NCTC vs. Fasciola Saline	Yes	****
NCTC vs. PBS	No	ns
NCTC vs. 100% FBS	Yes	****
NCTC 5% FBS vs. NCTC 10% FBS	No	ns
NCTC 5% FBS vs. NCTC 20% FBS	No	ns
NCTC 5% FBS vs. Fasciola Saline	Yes	****
NCTC 5% FBS vs. PBS	No	ns
NCTC 5% FBS vs. 100% FBS	Yes	****
NCTC 10% FBS vs. NCTC 20% FBS	No	ns
NCTC 10% FBS vs. Fasciola Saline	Yes	****
NCTC 10% FBS vs. PBS	Yes	***
NCTC 10% FBS vs. 100% FBS	Yes	****
NCTC 20% FBS vs. Fasciola Saline	Yes	****
NCTC 20% FBS vs. PBS	No	ns
NCTC 20% FBS vs. 100% FBS	Yes	****
Fasciola Saline vs. PBS	No	ns
Fasciola Saline vs. 100% FBS	No	ns
PBS vs. 100% FBS	No	ns
