# Supplementary material for: Stimulating Neoblast-Like Cell Proliferation in Juvenile Fasciola hepatica Supports Growth and Progression towards the Adult Phenotype In Vitro
Source: PLoS Negl Trop Dis. 2016 Sep 13;10(9):e0004994. doi: 10.1371/journal.pntd.0004994 (PMC5021332; doi:10.1371/journal.pntd.0004994)
Supplement: S2 Table — A—ANOVAs and associated post hoc tests revealing different survival rates of juveniles in different percentages of CS; B—ANOVA and Kruskal-Wallis tests with associated post hoc tests revealing different growth rates of juveniles in different percentages of CS. (XLSX) [file pntd.0004994.s002.xlsx]

## Sheet: Table 2A. Survival in CS
Week 4 Survival ANOVA/Tukey's Posthoc Test			Week 6 Survival ANOVA/Tukey's Posthoc Test			Week 15 Survival ANOVA/Tukey's Posthoc Test			Week 29 Survival ANOVA/Tukey's Posthoc Test
ANOVA summary			ANOVA summary			ANOVA summary			ANOVA summary
F	13.31		F	51.59		F	29.8		F	29.21
P value	< 0.0001		P value	< 0.0001		P value	< 0.0001		P value	< 0.0001
R square	0.8245		R square	0.9479		R square	0.9132		R square	0.9116
Degrees of Freedom	6, 17		Degrees of Freedom	6, 17		Degrees of Freedom	6, 17		Degrees of Freedom	6, 17
Posthoc Test			Posthoc Test			Posthoc Test			Posthoc Test
Tukey's multiple comparisons test	Significant?	Summary	Tukey's multiple comparisons test	Significant?	Summary	Tukey's multiple comparisons test	Significant?	Summary	Tukey's multiple comparisons test	Significant?	Summary
RPMI vs. RPMI 10%FBS	No	ns	RPMI vs. RPMI 10%FBS	No	ns	RPMI vs. RPMI 10%FBS	No	ns	RPMI vs. RPMI 10%FBS	No	ns
RPMI vs. RPMI 5% CS	No	ns	RPMI vs. RPMI 5% CS	No	ns	RPMI vs. RPMI 5% CS	No	ns	RPMI vs. RPMI 5% CS	No	ns
RPMI vs. RPMI 10% CS	Yes	**	RPMI vs. RPMI 10% CS	No	ns	RPMI vs. RPMI 10% CS	No	ns	RPMI vs. RPMI 10% CS	No	ns
RPMI vs. RPMI 20% CS	Yes	***	RPMI vs. RPMI 20% CS	Yes	****	RPMI vs. RPMI 20% CS	No	ns	RPMI vs. RPMI 20% CS	No	ns
RPMI vs. RPMI 50% CS	Yes	****	RPMI vs. RPMI 50% CS	Yes	****	RPMI vs. RPMI 50% CS	Yes	****	RPMI vs. RPMI 50% CS	Yes	****
RPMI vs. 100% CS	Yes	*	RPMI vs. 100% CS	No	ns	RPMI vs. 100% CS	No	ns	RPMI vs. 100% CS	No	ns
RPMI 10%FBS vs. RPMI 5% CS	No	ns	RPMI 10%FBS vs. RPMI 5% CS	No	ns	RPMI 10%FBS vs. RPMI 5% CS	No	ns	RPMI 10%FBS vs. RPMI 5% CS	No	ns
RPMI 10%FBS vs. RPMI 10% CS	Yes	*	RPMI 10%FBS vs. RPMI 10% CS	No	ns	RPMI 10%FBS vs. RPMI 10% CS	No	ns	RPMI 10%FBS vs. RPMI 10% CS	No	ns
RPMI 10%FBS vs. RPMI 20% CS	Yes	*	RPMI 10%FBS vs. RPMI 20% CS	Yes	****	RPMI 10%FBS vs. RPMI 20% CS	No	ns	RPMI 10%FBS vs. RPMI 20% CS	No	ns
RPMI 10%FBS vs. RPMI 50% CS	Yes	***	RPMI 10%FBS vs. RPMI 50% CS	Yes	****	RPMI 10%FBS vs. RPMI 50% CS	Yes	****	RPMI 10%FBS vs. RPMI 50% CS	Yes	****
RPMI 10%FBS vs. 100% CS	No	ns	RPMI 10%FBS vs. 100% CS	No	ns	RPMI 10%FBS vs. 100% CS	No	ns	RPMI 10%FBS vs. 100% CS	No	ns
RPMI 5% CS vs. RPMI 10% CS	No	ns	RPMI 5% CS vs. RPMI 10% CS	No	ns	RPMI 5% CS vs. RPMI 10% CS	No	ns	RPMI 5% CS vs. RPMI 10% CS	No	ns
RPMI 5% CS vs. RPMI 20% CS	No	ns	RPMI 5% CS vs. RPMI 20% CS	Yes	****	RPMI 5% CS vs. RPMI 20% CS	No	ns	RPMI 5% CS vs. RPMI 20% CS	No	ns
RPMI 5% CS vs. RPMI 50% CS	Yes	**	RPMI 5% CS vs. RPMI 50% CS	Yes	****	RPMI 5% CS vs. RPMI 50% CS	Yes	****	RPMI 5% CS vs. RPMI 50% CS	Yes	****
RPMI 5% CS vs. 100% CS	No	ns	RPMI 5% CS vs. 100% CS	No	ns	RPMI 5% CS vs. 100% CS	No	ns	RPMI 5% CS vs. 100% CS	No	ns
RPMI 10% CS vs. RPMI 20% CS	No	ns	RPMI 10% CS vs. RPMI 20% CS	Yes	****	RPMI 10% CS vs. RPMI 20% CS	No	ns	RPMI 10% CS vs. RPMI 20% CS	No	ns
RPMI 10% CS vs. RPMI 50% CS	No	ns	RPMI 10% CS vs. RPMI 50% CS	Yes	****	RPMI 10% CS vs. RPMI 50% CS	Yes	****	RPMI 10% CS vs. RPMI 50% CS	Yes	****
RPMI 10% CS vs. 100% CS	No	ns	RPMI 10% CS vs. 100% CS	No	ns	RPMI 10% CS vs. 100% CS	No	ns	RPMI 10% CS vs. 100% CS	No	ns
RPMI 20% CS vs. RPMI 50% CS	No	ns	RPMI 20% CS vs. RPMI 50% CS	Yes	*	RPMI 20% CS vs. RPMI 50% CS	Yes	****	RPMI 20% CS vs. RPMI 50% CS	Yes	****
RPMI 20% CS vs. 100% CS	No	ns	RPMI 20% CS vs. 100% CS	Yes	***	RPMI 20% CS vs. 100% CS	No	ns	RPMI 20% CS vs. 100% CS	No	ns
RPMI 50% CS vs. 100% CS	No	ns	RPMI 50% CS vs. 100% CS	Yes	****	RPMI 50% CS vs. 100% CS	Yes	****	RPMI 50% CS vs. 100% CS	Yes	****

## Sheet: Table 2B. Growth in CS
Week 1 Growth Kruskal-Wallis/Dunn's Posthoc Test			Week 7 Growth Kruskal-Wallis/Dunn's Posthoc Test			Week 12 Growth ANOVA/Tukey's Posthoc Test
Kruskal-Wallis test			Kruskal-Wallis test			ANOVA summary
P value	< 0.0001		P value	< 0.0001		F	8.202
Kruskal-Wallis statistic	143.9		Kruskal-Wallis statistic	37.21		P value	0.0025
Number of treatments	7		Number of treatments	3		R square	0.4506
Number of values	241		Number of values	68		Degree of Freedom	2, 20
Posthoc Test			Posthoc Test			Posthoc Test
Dunn's multiple comparisons test	Significant?	Summary	Dunn's multiple comparisons test	Significant?	Summary	Tukey's multiple comparisons test	Significant?	Summary
RPMI vs. RPMI 10%FBS	Yes	*	RPMI 20% CS vs. RPMI 50% CS	Yes	****	RPMI 20% CS vs. RPMI 50% CS	Yes	**
RPMI vs. RPMI 5% CS	No	ns	RPMI 20% CS vs. 100% CS	Yes	**	RPMI 20% CS vs. 100% CS	Yes	**
RPMI vs. RPMI 10% CS	No	ns	RPMI 50% CS vs. 100% CS	No	ns	RPMI 50% CS vs. 100% CS	No	ns
RPMI vs. RPMI 20% CS	Yes	***
RPMI vs. RPMI 50% CS	Yes	****
RPMI vs. 100% CS	Yes	****
RPMI 10%FBS vs. RPMI 5% CS	No	ns
RPMI 10%FBS vs. RPMI 10% CS	No	ns
RPMI 10%FBS vs. RPMI 20% CS	No	ns
RPMI 10%FBS vs. RPMI 50% CS	Yes	**
RPMI 10%FBS vs. 100% CS	Yes	****
RPMI 5% CS vs. RPMI 10% CS	No	ns
RPMI 5% CS vs. RPMI 20% CS	Yes	**
RPMI 5% CS vs. RPMI 50% CS	Yes	****
RPMI 5% CS vs. 100% CS	Yes	****
RPMI 10% CS vs. RPMI 20% CS	No	ns
RPMI 10% CS vs. RPMI 50% CS	Yes	****
RPMI 10% CS vs. 100% CS	Yes	****
RPMI 20% CS vs. RPMI 50% CS	Yes	***
RPMI 20% CS vs. 100% CS	Yes	****
RPMI 50% CS vs. 100% CS	No	ns
