# Supplementary material for: Stimulating Neoblast-Like Cell Proliferation in Juvenile Fasciola hepatica Supports Growth and Progression towards the Adult Phenotype In Vitro
Source: PLoS Negl Trop Dis. 2016 Sep 13;10(9):e0004994. doi: 10.1371/journal.pntd.0004994 (PMC5021332; doi:10.1371/journal.pntd.0004994)
Supplement: S3 Table — Data include Kruskal-Wallis tests and Dunn’s post hoc tests on fluke grown in 50% Chicken Serum in RPMI in vitro. (XLSX) [file pntd.0004994.s003.xlsx]

## Sheet: Supplementary Table 3
Kruskal-Wallis test			Dunn's multiple comparisons test	Significant?	Summary
P value	< 0.0001
Kruskal-Wallis statistic	134		O Weeks vs. 1 Week	Yes	***
			O Weeks vs. 2 Weeks	Yes	**
Data summary			O Weeks vs. 3 Weeks	Yes	****
Number of treatments	6		O Weeks vs. 4 Weeks	Yes	****
Number of values	157		O Weeks vs. 29 Weeks	Yes	****
