# Supplementary material for: Stimulating Neoblast-Like Cell Proliferation in Juvenile Fasciola hepatica Supports Growth and Progression towards the Adult Phenotype In Vitro
Source: PLoS Negl Trop Dis. 2016 Sep 13;10(9):e0004994. doi: 10.1371/journal.pntd.0004994 (PMC5021332; doi:10.1371/journal.pntd.0004994)
Supplement: S4 Table — Fluke were grown in 50% Chicken Serum in RPMI. A—Kruskal-Wallis and Dunn’s post hoc test revealing significant differences in the thickness of the syncytium over the weeks following excystment; B—Kruskal-Wallis and Dunn’s post hoc test revealing significant differences in the length of tegumental surface invaginations over the weeks following excystment. (XLSX) [file pntd.0004994.s004.xlsx]

## Sheet: Table 4A. Syncytium Thickness
Kruskal-Wallis test			Dunn's multiple comparisons test	Significant?	Summary
P value	< 0.0001
Kruskal-Wallis statistic	38.07		Week 0 vs. Week 1	No	ns
			Week 0 vs. Week 2	No	ns
Data summary			Week 0 vs. Week 3	No	ns
Number of treatments	6		Week 0 vs. Week 4	Yes	****
Number of values	45		Week 0 vs. Week 29	Yes	****
			Week 1 vs. Week 2	No	ns
			Week 1 vs. Week 3	No	ns
			Week 1 vs. Week 4	No	ns
			Week 1 vs. Week 29	Yes	*
			Week 2 vs. Week 3	No	ns
			Week 2 vs. Week 4	No	ns
			Week 2 vs. Week 29	No	ns
			Week 3 vs. Week 4	No	ns
			Week 3 vs. Week 29	No	ns
			Week 4 vs. Week 29	No	ns

## Sheet: Table 4B. Invagination Length
Kruskal-Wallis test			Dunn's multiple comparisons test	Significant?	Summary
P value	< 0.0001
Kruskal-Wallis statistic	46.82		Week 0 vs. Week 1	No	ns
			Week 0 vs. Week 2	No	ns
Data summary			Week 0 vs. Week 3	Yes	**
Number of treatments	6		Week 0 vs. Week 4	Yes	****
Number of values	84		Week 0 vs. Week 29	Yes	**
			Week 1 vs. Week 2	No	ns
			Week 1 vs. Week 3	Yes	**
			Week 1 vs. Week 4	Yes	****
			Week 1 vs. Week 29	Yes	**
			Week 2 vs. Week 3	No	ns
			Week 2 vs. Week 4	Yes	*
			Week 2 vs. Week 29	Yes	*
			Week 3 vs. Week 4	No	ns
			Week 3 vs. Week 29	No	ns
			Week 4 vs. Week 29	No	ns
				41	46
				41	14
				43	46
				43	14
				46	14
